# Supplementary material for: Epiphyte response to drought and experimental warming in an Andean cloud forest
Source: F1000Res. 2014 Jun 6;3:7. Originally published 2014 Jan 13. [Version 2] doi: 10.12688/f1000research.3-7.v2 (PMC4133766; doi:10.12688/f1000research.3-7.v2)
Supplement: Survey of epiphytes before and after transplantation across an altitudinal gradient of increasing cloud immersion along the eastern slope of the Andes, Peru. — Full data set including all epiphyte ramets surveyed in 2005, before transplanting epiphyte mats, and in 2006, after transplantation. Columns are as follows: Mat.num, a unique number for each transplanted mat; From.elev, the elevation of the mat before transplantation; To.elev, the elevation of the mat after transplanting; From.tree, the tree the mat was in before transplantation; To.tree, the tree the mat was in after transplanting; Ramet.num, unique number for each ramet in a mat; mSpecies, morpho-species of the ramet; Guild, life-form of the ramet (fern, orchid, or shrub); Ramet.condition, condition of the ramet in 2006 (a: alive, d: dead, f: fresh, m: mature, n: new, s: senescent); treatment, undisturbed control or transplanted mat. Study location: Kosñipata Valley, Peru (13°03′S, 71°33′W). Data was collected between June-July in 2005 and 2006. [file f1000research-3-4658-s0000.tgz]

Archive with 1 entries (1 files):
- Epiphyte.data.csv
